# Supplementary material for: Cysteine Biosynthesis in Campylobacter jejuni: Substrate Specificity of CysM and the Dualism of Sulfide
Source: Biomolecules. 2022 Dec 31;13(1):86. doi: 10.3390/biom13010086 (PMC9855970; doi:10.3390/biom13010086)
Supplement: Supplementary file 1 [file biomolecules-13-00086-s001.zip]

Archive with 1 entries (1 files):
- biomolecules-2131951-supplementary.pdf
